# Supplementary material for: Lithographic Performance of Aryl Epoxy Thermoset Resins as Negative Tone Photoresist for Microlithography
Source: Polymers (Basel). 2020 Oct 14;12(10):2359. doi: 10.3390/polym12102359 (PMC7650645; doi:10.3390/polym12102359)
Supplement: Supplementary file 1 [file polymers-12-02359-s001.zip]

Archive with 1 entries (1 files):
- polymers-931848-supplementary.docx
